# Supplementary material for: SerpinB3 Upregulates Low-Density Lipoprotein Receptor-Related Protein (LRP) Family Members, Leading to Wnt Signaling Activation and Increased Cell Survival and Invasiveness
Source: Biology (Basel). 2023 May 26;12(6):771. doi: 10.3390/biology12060771 (PMC10295789; doi:10.3390/biology12060771)
Supplement: Supplementary file 1 [file biology-12-00771-s001.zip]

Archive with 1 entries (1 files):
- biology-2298311-supplementary.pdf
